# Supplementary material for: Diagnostic Value of Fully Automated Artificial Intelligence Powered Coronary Artery Calcium Scoring from 18F-FDG PET/CT
Source: Diagnostics (Basel). 2022 Aug 3;12(8):1876. doi: 10.3390/diagnostics12081876 (PMC9406755; doi:10.3390/diagnostics12081876)
Supplement: Supplementary file 1 [file diagnostics-12-01876-s001.zip]

Archive with 1 entries (1 files):
- diagnostics-1774229-supplementary.xlsx
