# Supplementary material for: Diagnostic Value of Fully Automated Artificial Intelligence Powered Coronary Artery Calcium Scoring from 18F-FDG PET/CT
Source: Diagnostics (Basel). 2022 Aug 3;12(8):1876. doi: 10.3390/diagnostics12081876 (PMC9406755; doi:10.3390/diagnostics12081876)
Supplement: Supplementary file 1 [file diagnostics-12-01876-s001.zip › diagnostics-1774229-supplementary.xlsx]

## Sheet: Table S1
Patient_ID	Manual_CACS_SPECT (Reference Standard)					AI_CACS_SPECT					Manual_CACS_PET					AI_CACS_PET
	Total_Manual_CACS_SPECT	LM_Manual_CACS_SPECT	LAD_Manual_CACS_SPECT	LCX_Manual_CACS_SPECT	RCA_Manual_CACS_SPECT	Total_AI_CACS_SPECT	LM_AI_CACS_SPECT	LAD_AI_CACS_SPECT	LCX_AI_CACS_SPECT	RCA_AI_CACS_SPECT	Total_Manual_CACS_PET	LM_Manual_CACS_PET	LAD_Manual_CACS_PET	LCX_Manual_CACS_PET	RCA_Manual_CACS_PET	Total_AI_CACS_PET	LM_AI_CACS_PET	LAD_AI_CACS_PET	LCX_AI_CACS_PET	RCA_AI_CACS_PET
1	819	0	317	54	448	953	92	290	165	407	602	42	185	163	170	506	53	237	79	137
2	38	0	0	0	38	34	0	0	0	34	3	0	0	0	3	1	0	0	0	1
3	824	478	346	0	0	853	775	49	0	30	793	164	465	0	0	678	315	327	0	0
4	176	17	147	12	0	175	54	108	13	0	21	0	21	0	0	11	0	11	0	0
5	615	7	70	206	332	617	66	10	200	341	89	0	0	37	52	64	0	0	42	21
6	183	0	126	12	45	176	0	122	9	45	71	0	69	0	2	45	0	45	0	0
7	0	0	0	0	0	1	0	0	0	1	0	0	0	0	0	0	0	0	0	0
8	134	24	110	0	0	134	20	108	0	6	0	0	0	0	0	53	23	27	0	5
9	0	0	0	0	0	9	2	2	4	0	0	0	0	0	0	3	0	0	0	3
10	655	50	82	156	367	1000	104	145	111	641	460	62	106	29	201	353	54	105	27	168
11	1059	339	433	243	44	1073	612	313	147	1	1446	577	183	109	0	711	452	144	115	0
12	586	0	349	237	0	345	169	175	0	1	431	0	431	0	0	296	262	34	0	0
13	193	16	135	0	42	212	16	152	0	44	47	0	44	0	3	46	0	43	0	3
14	300	46	183	16	55	314	174	57	2	81	367	92	160	0	23	299	139	93	0	68
15	0	0	0	0	0	0	0	0	0	0	0	0	0	0	0	0	0	0	0	0
